# Supplementary material for: Dual-Intended Deep Learning Model for Breast Cancer Diagnosis in Ultrasound Imaging
Source: Cancers (Basel). 2022 May 27;14(11):2663. doi: 10.3390/cancers14112663 (PMC9179519; doi:10.3390/cancers14112663)
Supplement: Supplementary file 1 [file cancers-14-02663-s001.zip]

Archive with 1 entries (1 files):
- cancers-1732153-supplementary.pdf
